# Supplementary material for: Zeb1 promotes corneal neovascularization by regulation of vascular endothelial cell proliferation
Source: Commun Biol. 2020 Jul 3;3:349. doi: 10.1038/s42003-020-1069-z (PMC7335040; doi:10.1038/s42003-020-1069-z)
Supplement: Supplementary file 3 — Supplementary Data 1 [file 42003_2020_1069_MOESM3_ESM.xlsx]

## Sheet: Fig. 1d
	Fig. 1d data - Zeb1 genotypes and their lung tissue phenotypic measurements
					T-test (p)
	Zeb1 E19	Embryo (n)	Stromal cells	Capillary	Stromal cells	Capillary
	wt	1	433	265
		2	442	215
		3	623	371
		4	433	309
		AVG	482.75	290
		STD	93.5962	66.2621
	Het	1	626	213
		2	525	207
		3	466	197
		4	-	-
		AVG	539	205.667	0.444385	0.0502414
		STD	80.9135	8.0829
	Null	1	948	105
		2	790	92
		3	850	119
		4	-	-
		AVG	862.667	105.333	0.00784881	0.000382371
		STD	79.758	8.88819
			Mesenchymal cells	Capillary cells
		Zeb1+/+ (n=4)	482.75	290
			93.5962	66.2621
		Zeb1-/+ (n=3)	539	205.667
			80.9135	8.0829
		Zeb1-/- (n=3)	862.667	105.333
			79.758	8.88819
