# Supplementary material for: Zeb1 promotes corneal neovascularization by regulation of vascular endothelial cell proliferation
Source: Commun Biol. 2020 Jul 3;3:349. doi: 10.1038/s42003-020-1069-z (PMC7335040; doi:10.1038/s42003-020-1069-z)
Supplement: Supplementary file 4 — Supplementary Data 2 [file 42003_2020_1069_MOESM4_ESM.xlsx]

## Sheet: Fig. 2b
Fig. 2b data - Scores of 1N NaOH-induced NV on wt and het Zeb1 mouse corneas
Genotype	Mouse ID	Scores	1N NaOH
			OD	OS
Zeb1 wt	#1162	Opacity	3	3
		NV score	3	3
		Vessel size	2	3
	#1165	Opacity	1	1
		NV score	2	3
		Vessel size	3	2
	#1172	Opacity	2	1
		NV score	3	3
		Vessel size	2	3
	#1173	Opacity	1	0
		NV score	2	2
		Vessel size	2	2
	Opacity	AVG	1.5
		STD	1.06904
	NV score	AVG	2.625
		STD	0.517549
	Vessel size	AVG	2.375
		STD	0.517549
Zeb1 het	#1161	Opacity	0	0
		NV score	2	1
		Vessel size	2	1
	#1163	Opacity	0	2
		NV score	1	1
		Vessel size	1	1
	#1164	Opacity	3	2
		NV score	0	2
		Vessel size	0	1
	#1166	Opacity	0	1
		NV score	1	1
		Vessel size	1	1
	#1167	Opacity	1	2
		NV score	2	1
		Vessel size	1	1
	Opacity	AVG	1.1
		STD	1.1005
	NV score	AVG	1.2
		STD	0.632456
	Vessel size	AVG	1
		STD	0.471405
	Opacity		T test (p)	NV score		T test (p)	Vessel size		T test (p)
Zeb1 wt	3	3		3	3		2	3
	1	1		2	3		3	2
	2	1		3	3		2	3
	1	0		2	2		2	2
Zeb1 het	0	0		2	1		2	1
	0	2		1	1		1	1
	3	2		0	2		0	1
	0	1		1	1		1	1
	1	2	0.449134	2	1	9.96583e-05	1	1	2.2809e-05
		Zeb1+/+ (n=4)	Zeb1-/+ (n=5)
	Opacity	1.5	1.1
		1.06904	1.1005
	NV score	2.625	1.2
		0.517549	0.632456
	Vessel size	2.375	1
		0.517549	0.471405
