# Supplementary material for: Zeb1 promotes corneal neovascularization by regulation of vascular endothelial cell proliferation
Source: Commun Biol. 2020 Jul 3;3:349. doi: 10.1038/s42003-020-1069-z (PMC7335040; doi:10.1038/s42003-020-1069-z)
Supplement: Supplementary file 5 — Supplementary Data 3 [file 42003_2020_1069_MOESM5_ESM.xlsx]

## Sheet: Fig. 3c-d
	Fig. 3c-d data - Number of Cd31+/Zeb1+ vascular endothelial cells and number of vessels counted based on 4 cryosections of 2 PBS control and 2 alkali-treated corneas
	Corneal #	PBS-control				Alkali-treated
		Number of vessels		Number of CD31+ cells		Number of vessels		Number of CD31+ cells
		Limbal	Central	Limbal	Central	Limbal	Central	Limbal	Central
	1	1	0	3	0	1	12	8	23
	2	1	0	5	0	2	14	7	21
	3	1	0	5	0	2	21	7	32
	4	1	0	3	0	1	13	6	24
	AVG	1	0	4	0	1.5	15	7	25
	STD	0	0	1.1547	0	0.57735	4.08248	0.816497	4.83046
	T test (p)					0.133975	0.000324975	0.00542395	4.75613e-05
		Number of vessels		Number of Cd31+ EC
		PBS-control	Alkali-treated	PBS-control	Alkali-treated
	Limbal	1	1.5	4	7
		0	0.57735	1.1547	0.816497
	Central	0	1.03868	0	25
		0	0.652412	0	4.83046
