# Supplementary material for: Zeb1 promotes corneal neovascularization by regulation of vascular endothelial cell proliferation
Source: Commun Biol. 2020 Jul 3;3:349. doi: 10.1038/s42003-020-1069-z (PMC7335040; doi:10.1038/s42003-020-1069-z)
Supplement: Supplementary file 6 — Supplementary Data 4 [file 42003_2020_1069_MOESM6_ESM.xlsx]

## Sheet: Fig. 4e
Fig. 4e data - Effect of Zeb1 knockdown by shRNA on mRMVEC proliferation
mRMVECs	Repl.	Days after seeding
		0.25	1	2	3	7	T test (p)
Vector Ctrl	1	56	61	85	88	102
	2	34	35	67	80	89
	3	45	49	79	101	110
	4	64	82	120	120	119
	AVG	49.75	56.75	87.75	97.25	105
	STD	13.0735	19.906	22.7651	17.4619	12.7279
Zeb1sh	1	67	71	80	77	80
	2	52	55	58	58	62
	3	44	57	80	80	90
	4	45	62	78	77	85
	AVG	52	61.25	74	73	79.25
	STD	10.6145	7.13559	10.7083	10.0995	12.2031	0.0266075
	0.25	1	2	3	7
mRMVEC Vector	49.75	56.75	87.75	97.25	105
	13.0735	19.906	22.7651	17.4619	12.7279
mRMVEC Zeb1sh	52	61.25	74	73	79.25
	10.6145	7.13559	10.7083	10.0995	12.2031
