# Supplementary material for: Zeb1 promotes corneal neovascularization by regulation of vascular endothelial cell proliferation
Source: Commun Biol. 2020 Jul 3;3:349. doi: 10.1038/s42003-020-1069-z (PMC7335040; doi:10.1038/s42003-020-1069-z)
Supplement: Supplementary file 7 — Supplementary Data 5 [file 42003_2020_1069_MOESM7_ESM.xlsx]

## Sheet: Fig. 5b-g
	Fig. 5b data - Percentages of mRMVEC with cytoplasmic Zeb1 after treated with NSC95397 or MTOB for 1 day
		Rep	Cytosolic	Total	%	T test (p)
	Ctrl	1	3	11	27.2727
		2	4	11	36.3636
		3	2	9	22.2222
		AVG	3	10.3333	28.6195
		STD	1	1.1547	7.16626
	MTOB	1	3	10	30
		2	4	11	36.3636
		3	2	9	22.2222
		AVG	3	10	29.5286	0.883384
		STD	1	1	7.08248
	NSC95397	1	8	8	100
		2	10	10	100
		3	12	12	100
		AVG	10	10	100	6.62363e-05
		STD	2	2	0
			Ctrl	MTOB	NSC95397
		Cytosolic	28.6195	29.5286	100
			7.16626	7.08248	0
	Fig. 5e data - Cell proliferation rates of mRMVEC treated with MTOB or NSC95397
	Days	PBS Ctrol					MTOB					NSC95397
		1	2	3	AVG	STD	1	2	3	AVG	STD	1	2	3	AVG	STD
	0.25	155	176	168	166.333	10.5987	145	162	132	146.333	15.0444	179	142	147	156	20.0749
	1	231	198	185	204.667	23.7136	144	166	124	144.667	21.0079	110	114	122	115.333	6.1101
	3	238	268	301	269	31.5119	172	119	149	146.667	26.5769	34	44	43	40.3333	5.50757
	4						155	152	136	147.667	10.2144	54	52	45	50.3333	4.72582
									T-test (p)	0.00679111				T-test (p)	0.00246248
		PBS Ctrl		MTOB		NSC95397
	0.25	166.333	10.5987	146.333	15.0444	156	20.0749
	1	204.667	23.7136	144.667	21.0079	115.333	6.1101
	3	269	31.5119	146.667	26.5769	40.3333	5.50757
	Fig. 5f data - mMRVEC cell migration assays
	Cells	Chemicals	Time (d)	Biological Replications			Gap width (um)
				1	2	3	AVG	STD	T-test (p)
	mRMVEC	Ctrl	0	0	0	0	0	0
			1	45.5357	31.6944	4.94118	27.3904	20.6367
			2	78.7946	78.6687	76.7059	78.0564	1.17128
		MTOB	0	0	0	0	0	0
			1	17.1739	27.8281	15.4709	20.1576	6.69716
			2	80	63.8009	57.8475	67.2161	11.4643	0.178585
		NSC95397	0	0	0	0	0	0
			1	8.47059	2.56992	14.3281	8.45621	5.87912
			2	13.7255	4.98866	14.3281	11.0141	5.22687	0.0015112
		PBS Ctrl		MTOB		NSC95397
	0.25	0	0	0	0	0	0
	1	27.3904	20.6367	20.1576	6.69716	8.45621	5.87912
	1.95	78.0564	1.17128	67.2161	11.4643	11.0141	5.22687
	Fig. 5g data - Tube formation of mRMVEC cells treated with chemicals
			Number of Meshes (loops)
	Cells	Chemicals	1	2	3	AVG	STD	T-test (p)
	mRMVEC	Ctrl	2	4	4	3.33333	1.1547
		MTOB	4	3	3	3.33333	0.57735	1
		NSC95397	0	1	1	0.666667	0.57735	0.0232152
			mRMVEC
		PBS Ctrl	3.33333	1.1547
		MTOB	3.33333	0.57735
		NSC95397	0.666667	0.57735
