# Supplementary material for: Zeb1 promotes corneal neovascularization by regulation of vascular endothelial cell proliferation
Source: Commun Biol. 2020 Jul 3;3:349. doi: 10.1038/s42003-020-1069-z (PMC7335040; doi:10.1038/s42003-020-1069-z)
Supplement: Supplementary file 8 — Supplementary Data 6 [file 42003_2020_1069_MOESM8_ESM.xlsx]

## Sheet: Sheet1
Fig. 6d data - Proliferation assay on mRMVEC knocked down by Ctbp shRNA
Sample	Rep	0	1	2	3
Vector	1	152	240	401	612
	2	135	215	374	552
	AVG	143.5	227.5	387.5	582
	STD	12.0208	17.6777	19.0919	42.4264
CtBP shRNA	1	148	292	420	632
	2	178	214	372	496
	AVG	163	253	396	564
	STD	21.2132	55.1543	33.9411	96.1665
	0.1	1	2	3
Vector	143.5	227.5	387.5	582
	12.0208	17.6777	19.0919	42.4264
Ctbp_sh	163	253	396	564
	21.2132	55.1543	33.9411	96.1665
Fig. 6g-i data - Scores of alkali-induced NV after treated with 2 drugs
Drug	Mouse ID	Score ID	1N NaOH			Opacity			NV score			Vessel size
			Treated	PBS Ctrl		Treated	PBS Ctrl	T-test (p)	Treated	PBS Ctrl	T-test (p)	Treated	PBS Ctrl	T-test (p)
NSC95397	#162	Opacity	2	3	NSC95397	2	3		1	1		1	2
		NV score	1	1		2	2		1	2		1	1
		Vessel size	1	2		2	3		1	1		1	1
	#163	Opacity	2	2		2	3		1	2		1	2
		NV score	1	2		2	3	0.00806504	1	3	0.0496503	1	2	0.035242
		Vessel size	1	1
	#164	Opacity	2	3	MTOB	3	2		2	3		2	3
		NV score	1	1		2	2		2	3		2	3
		Vessel size	1	1		2	2		3	3		2	2
	#165	Opacity	2	3		3	3	0.195501	3	3	0.0908451	2	3	0.0288344
		NV score	1	2
		Vessel size	1	2
	#166	Opacity	2	3
		NV score	1	3
		Vessel size	1	2
	Opacity	AVG	2	3
		STD	0	0
	NV score	AVG	1	2
		STD	0	1
	Vessel size	AVG	1	1.66667
		STD	0	0.57735
MTOB	#169	Opacity	3	2
		NV score	2	3
		Vessel size	2	3
	#170	Opacity	2	2
		NV score	2	3
		Vessel size	2	3
	#171	Opacity	2	2
		NV score	3	3
		Vessel size	2	2
	#172	Opacity	3	3
		NV score	3	3
		Vessel size	2	3
	Opacity	AVG	2.33333	2.33333
		STD	0.57735	0.57735
	NV score	AVG	2.66667	3
		STD	0.57735	0
	Vessel size	AVG	2	2.66667
		STD	0	0.57735
	Fig. 5g	Opacity
			Treated	PBS Ctrl
		NSC95397 (n=5)	2	3
			0	0.25
		MTOB (n=4)	2.33333	2.33333
			0.57735	0.57735
	Fig. 5h	NV score
			Treated	PBS Ctrl
		NSC95397 (n=5)	1	2
			0	1
		MTOB (n=4)	2.66667	3
			0.57735	0
	Fig. 5i	Vessel size
			Treated	PBS Ctrl
		NSC95397 (n=5)	1	1.66667
			0	0.57735
		MTOB (n=4)	2	2.66667
			0	0.57735
